# Supplementary material for: Periosteum-derived podoplanin-expressing stromal cells regulate nascent vascularization during epiphyseal marrow development
Source: J Biol Chem. 2022 Mar 15;298(5):101833. doi: 10.1016/j.jbc.2022.101833 (PMC9019254; doi:10.1016/j.jbc.2022.101833)
Supplement: Supplemental Table S1 [file mmc2.xlsx]

## Sheet: Sheet1
	Table S1. Antibodies and experimental conditions used in this study
	Antibody	Clone	Application/Dilution	Catalog number
	Mouse anti-CD4	Rat mAb (RM4-5)	Lin depletion	553043, BD Biosciences
	Mouse anti-CD8	Rat mAb (53-6.7)	Lin depletion	553027, BD Biosciences
	Mouse anti-B220 (Ly5, CD45R)	Rat mAb (RA3-6B2)	Lin depletion	CL8990AP, Cedarlane
	Mouse anti-TER-119	Rat mAb (TER-119)	Lin depletion	553671, BD Biosciences
	Mouse anti-Ly6G (Gr1)	Rat mAb (RB6-8C5)	Lin depletion	553123, BD Biosciences
	Mouse anti-CD11b	Rat mAb (M1/70)	Lin depletion	553308, BD Biosciences
	Mouse anti-F4/80	Rat mAb (Cl.A3-1)	Lin depletion	T-2008, BMA Biomedical
	Mouse anti-CD71	Rat mAb (C2)	Lin depletion	553264, BD Biosciences
	Mouse anti-PDPN-APC	Hamster mAb (8.1.1)	FCM, PDPN-enrichment	337022, Biolegend
	Mouse anti-PDPN	Hamster mAb (8.1.1)	IHC, ICC/1:200	sc-53533, Santa Cruz Biotechnology
	Mouse anti-VE-cadherin	Rabbit pAb	IHC, ICC/1:200	ab32570, Abcam
	Mouse anti-NG2	Rabbit pAb	IHC, ICC/1:250	AB5320, Millipore
	Mouse anti-SMA	Mouse mAb (1A4)	IHC, ICC/1:200	ab7817, Abcam
	Mouse anti-PDGFR	Raabbit mAb (Y92)	IHC, ICC/1:200	ab32570, Abcam
	Mouse anti-COL4 (type IV collagen)	Rabbit pAb	ICC/1:200	ab19804, Abcam
	Mouse anti-laminins	Rabbit pAb	ICC/1:200	ab7463, Abcam
	Human anti-CD31-FITC	Mouse mAb (WM59)	FCM	11-0319-42, Thermo Fischer Scientific
	Human anti-CD144-PE-Cy7	Mouse mAb (16B1)	FCM	25-1449-42, Thermo Fischer Scientific
	Human anti-IgG (H+L)-Alexa488	Goat pAb	FCM	A11013, Thermo Fischer Scientific
	Mouse anti-hematopoietic lineage cocktail-PerCP Cy5.5	Rat mAb cocktail	FCM	561317, BD Biosciences
	Mouse anti-CD31-PerCP Cy5.5	Rat mAb (390)	FCM	102419, Biolegend
	Mouse anti-CD45-PerCP Cy5.5	Rat mAb (30-F11)	FCM	550994, BD Biosciences
	Mouse anti-CD51-PE	Rat mAb (RMV-7)	FCM	104106, Biolegend
	Mouse anti-CD150-Alexa488	Rat mAb (TC15-12F12.2)	FCM	115916, Biolegend
	Mouse anti-Sca-1-APC-Cy7	Rat mAb (D7)	FCM	108126, Biolegend
	Mouse anti-CD90.2-BV605	Rat mAb (53-2.1)	FCM	140318, Biolegend
	Mouse anti-CD249-PE-Cy7	Rat mAb (6C3)	FCM	108314, Biolegend
	Mouse anti-CD105-Alexa488	Rat mAb (MJ7/18)	FCM	120406, Biolegend
	Mouse anti-CD200-BV421	Rat mAb (OX-90)	FCM	565547, BD Biosciences
	Mouse anti-CD42b-PE	Rat mAb (Xia.G5)	FCM	M040-2, Emfret
	7AAD	Viability Staining Solution	FCM	420404, Biolegend
