# Supplementary material for: Periosteum-derived podoplanin-expressing stromal cells regulate nascent vascularization during epiphyseal marrow development
Source: J Biol Chem. 2022 Mar 15;298(5):101833. doi: 10.1016/j.jbc.2022.101833 (PMC9019254; doi:10.1016/j.jbc.2022.101833)
Supplement: Supplemental Table S2 [file mmc3.xlsx]

## Sheet: Sheet1
	Table S2. qPCR probes used in this study
	Gene name	Assay Name	Ref Seq Number	Label
	Sp7	Mm.PT.58.10898265	NM_130458	FAM
	Pparg	Mm.PT.58.31161924	NM_011146	FAM
	Acan	Mm.PT.58.10174685	NM_007424	FAM
	Col4a1	Mm.PT.58.31838522	NM_009931	FAM
	Col4a2	Mm.PT.58.28692624	NM_009932	FAM
	Lama4	Mm.PT.58.7107286	NM_010681	FAM
	Lama5	Mm.PT.58.10095314	NM_001081171	FAM
	Nid1	Mm.PT.58.7397156	NM_010917	FAM
	Nid2	Mm.PT.58.9823169	NM_008695	FAM
	Col1a1	Mm.PT.58.7562513	NM_007742	FAM
	Col3a1	Mm.PT.58.13848686	NM_009930	FAM
	Actb	Mm.PT.39a.22214843.g	NM_007393	HEX
